# Supplementary material for: Metagenomic, (bio)chemical, and microscopic analyses reveal the potential for the cycling of sulfated EPS in Shark Bay pustular mats
Source: ISME Commun. 2022 May 19;2:43. doi: 10.1038/s43705-022-00128-1 (PMC9723792; doi:10.1038/s43705-022-00128-1)
Supplement: Supplementary file 2 — Supplemental Table 1 [file 43705_2022_128_MOESM2_ESM.xlsx]

## Sheet: Sheet1
Pustular mat sample location
Shark Bay, Astralia
MAG ID	IMG MAG ID	GTDB-Tk MAG Taxonomy	NCBI Equivalent (assigned by hand with comparison to GTDB and NCBI Taxonomy databases)	#genomes	#markers	#marker_sets	0	1	2	3	4	5+	Completeness	Contamination	Strain heterogeneity
SB_biofilm_MAG_1	Marivirga sp. SB-MAG 1	d__Bacteria;p__Bacteroidota;c__Bacteroidia;o__Cytophagales;f__Cyclobacteriaceae;g__Marivirga;s__	d__Bacteria; p__Bacteroidetes; c__Cytophagia; o__Cytophagales; f__Flammeovirgaceae; g__Marivirga; s__	47	454	336	0	453	1	0	0	0	100	0.3	0
SB_biofilm_MAG_2	Cyclobacteriaceae bacterium SB-MAG 2	d__Bacteria;p__Bacteroidota;c__Bacteroidia;o__Cytophagales;f__Cyclobacteriaceae;g__;s__	d__Bacteria; p__Bacteroidetes; c__Cytophagia; o__Cytophagales; f__Cyclobacteriaceae; g__; s__	47	454	336	0	452	2	0	0	0	100	0.45	50
SB_biofilm_MAG_3	Flavobacteriales bacterium SB-MAG 3	d__Bacteria;p__Bacteroidota;c__Bacteroidia;o__Flavobacteriales;f__koll-22;g__UBA1494;s__	d__Bacteria; p__Bacteroidetes; c__Flavobacteriia; o__Flavobacteriales; f__; g__; s__	434	278	186	0	278	0	0	0	0	100	0	0
SB_biofilm_MAG_4	Fulvivirga sp. SB-MAG 4	d__Bacteria;p__Bacteroidota;c__Bacteroidia;o__Cytophagales;f__Cyclobacteriaceae;g__Fulvivirga;s__	d__Bacteria; p__Bacteroidetes; c__Cytophagia; o__Cytophagales; f__Flammeovirgaceae; g__Fulvivirga; s__	47	454	336	0	450	3	1	0	0	100	1.25	0
SB_biofilm_MAG_5	Fulvivirga sp. SB-MAG 5	d__Bacteria;p__Bacteroidota;c__Bacteroidia;o__Cytophagales;f__Cyclobacteriaceae;g__Fulvivirga;s__	d__Bacteria; p__Bacteroidetes; c__Cytophagia; o__Cytophagales; f__Flammeovirgaceae; g__Fulvivirga; s__	47	454	336	1	443	10	0	0	0	99.7	1.93	40
SB_biofilm_MAG_6	Cyclobacteriaceae bacterium SB-MAG 6	d__Bacteria;p__Bacteroidota;c__Bacteroidia;o__Cytophagales;f__Cyclobacteriaceae;g__;s__	d__Bacteria; p__Bacteroidetes; c__Cytophagia; o__Cytophagales; f__Cyclobacteriaceae; g__; s__	47	454	336	2	448	4	0	0	0	99.55	0.74	0
SB_biofilm_MAG_7	Phycisphaerales bacterium SB-MAG 7	d__Bacteria;p__Planctomycetota;c__Phycisphaerae;o__Phycisphaerales;f__SM1A02;g__;s__	d__Bacteria; p__Planctomycetes; c__Phycisphaerae; o__Phycisphaerales; f__; g__; s__	2921	143	88	1	142	0	0	0	0	98.86	0	0
SB_biofilm_MAG_8	Chthoniobacterales bacterium SB-MAG 8	d__Bacteria;p__Verrucomicrobiota;c__Verrucomicrobiae;o__Chthoniobacterales;f__;g__;s__	d__Bacteria; p__Verrucomicrobia; c__Spartobacteria; o__Chthoniobacterales; f__; g__; s__	88	230	148	2	225	3	0	0	0	98.65	2.03	0
SB_biofilm_MAG_9	Opitutales bacterium SB-MAG 9	d__Bacteria;p__Verrucomicrobiota;c__Verrucomicrobiae;o__Opitutales;f__;g__;s__	d__Bacteria; p__Verrucomicrobia; c__Opitutae; o__Opitutales; f__; g__; s__	88	230	148	2	225	3	0	0	0	98.65	2.03	33.33
SB_biofilm_MAG_10	Cyanobacteria bacterium SB-MAG 10	d__Bacteria;p__Cyanobacteriota;c__Cyanobacteriia;o__Phormidesmiales;f__Phormidesmiaceae;g__PCC-6406;s__	d__Bacteria; p__Cyanobacteria; c__; o__Synechococcales; f__Leptolyngbyaceae; g__Leptolyngbya; s__	129	472	368	5	465	2	0	0	0	98.64	0.41	0
SB_biofilm_MAG_11	Saprospiraceae bacterium SB-MAG 11	d__Bacteria;p__Bacteroidota;c__Bacteroidia;o__Chitinophagales;f__Saprospiraceae;g__;s__	d__Bacteria; p__Bacteroidetes; c__Saprospiria; o__Saprospirales; f__Saprospiraceae; g__; s__	364	302	202	4	297	1	0	0	0	98.64	0.5	0
SB_biofilm_MAG_12	Alphaproteobacteria bacterium SB-MAG 12	d__Bacteria;p__Proteobacteria;c__Alphaproteobacteria;o__;f__;g__;s__	d__Bacteria; p__Proteobacteria; c__Alphaproteobacteria; o__; f__; g__; s__	564	349	230	6	339	4	0	0	0	98.6	1.74	0
SB_biofilm_MAG_13	Alphaproteobacteria bacterium SB-MAG 13	d__Bacteria;p__Proteobacteria;c__Alphaproteobacteria;o__Rhizobiales;f__Devosiaceae;g__;s__	d__Bacteria; p__Proteobacteria; c__Alphaproteobacteria; o__Rhizobiales; f__Hyphomicrobiaceae; g__Devosia; s__	356	408	244	7	398	3	0	0	0	98.39	0.48	0
SB_biofilm_MAG_14	Bacteroidia bacterium SB-MAG 14	d__Bacteria;p__Bacteroidota;c__Bacteroidia;o__;f__;g__;s__	d__Bacteria; p__Bacteroidetes; c__; o__; f__; g__; s__	433	274	183	3	269	2	0	0	0	98.36	0.55	0
SB_biofilm_MAG_15	Muricauda sp. SB-MAG 15	d__Bacteria;p__Bacteroidota;c__Bacteroidia;o__Flavobacteriales;f__Flavobacteriaceae;g__Muricauda;s__	d__Bacteria; p__Bacteroidetes; c__Flavobacteriia; o__Flavobacteriales; f__Flavobacteriaceae; g__Muricauda; s__	47	571	303	17	549	5	0	0	0	98.3	0.85	100
SB_biofilm_MAG_16	Rhodobacteraceae bacterium SB-MAG 16	d__Bacteria;p__Proteobacteria;c__Alphaproteobacteria;o__Rhodobacterales;f__Rhodobacteraceae;g__;s__	d__Bacteria; p__Proteobacteria; c__Alphaproteobacteria; o__Rhodobacterales; f__Rhodobacteraceae; g__; s__	5449	104	58	1	84	19	0	0	0	98.28	9.48	5.26
SB_biofilm_MAG_17	Anaerolineae bacterium SB-MAG 17	d__Bacteria;p__Chloroflexota;c__Anaerolineae;o__SBR1031;f__A4b;g__UBA6055;s__	d__Bacteria; p__Chloroflexi; c__Anaerolineae; o__Anaerolineales; f__; g__; s__	924	163	110	2	157	3	1	0	0	98.18	4.09	0
SB_biofilm_MAG_18	Haloferula sp. SB-MAG 18	d__Bacteria;p__Verrucomicrobiota;c__Verrucomicrobiae;o__Verrucomicrobiales;f__Akkermansiaceae;g__Haloferula;s__	d__Bacteria; p__Verrucomicrobia; c__Verrucomicrobiae; o__Verrucomicrobiales; f__Verrucomicrobiaceae; g__Haloferula; s__	88	229	147	3	222	4	0	0	0	97.96	0.8	25
SB_biofilm_MAG_19	Euryhalocaulis caribicus SB-MAG 19	d__Bacteria;p__Proteobacteria;c__Alphaproteobacteria;o__Caulobacterales;f__Maricaulaceae;g__Euryhalocaulis;s__Euryhalocaulis caribicus	d__Bacteria; p__Proteobacteria; c__Alphaproteobacteria; o__Rhodobacterales; f__Hyphomonadaceae; g__Euryhalocaulis; s__Euryhalocaulis caribicus	26	529	308	22	505	2	0	0	0	97.89	0.23	0
SB_biofilm_MAG_20	Gammaproteobacteria bacterium SB-MAG 20	d__Bacteria;p__Proteobacteria;c__Gammaproteobacteria;o__Ga0077536;f__;g__;s__	d__Bacteria; p__Proteobacteria; c__Gammaproteobacteria; o__; f__; g__; s__	119	544	284	9	526	9	0	0	0	97.74	1.48	55.56
SB_biofilm_MAG_21	Alphaproteobacteria bacterium SB-MAG 21	d__Bacteria;p__Proteobacteria;c__Alphaproteobacteria;o__Dongiales;f__Dongiaceae;g__;s__	d__Bacteria; p__Proteobacteria; c__Alphaproteobacteria; o__Rhodospirillales; f__Rhodospirillaceae; g__Dongia; s__	564	349	230	20	324	5	0	0	0	97.61	1.96	0
SB_biofilm_MAG_22	Parvularculaceae bacterium SB-MAG 22	d__Bacteria;p__Proteobacteria;c__Alphaproteobacteria;o__Caulobacterales;f__Parvularculaceae;g__;s__	d__Bacteria; p__Proteobacteria; c__Alphaproteobacteria; o__Parvularculales; f__Parvularculaceae; g__; s__	468	388	250	14	365	9	0	0	0	97.52	3	0
SB_biofilm_MAG_23	Chthoniobacterales bacterium SB-MAG 23	d__Bacteria;p__Verrucomicrobiota;c__Verrucomicrobiae;o__Chthoniobacterales;f__;g__;s__	d__Bacteria; p__Verrucomicrobia; c__Spartobacteria; o__Chthoniobacterales; f__; g__; s__	88	230	148	6	221	3	0	0	0	97.47	1.69	0
SB_biofilm_MAG_24	Alphaproteobacteria bacterium SB-MAG 24	d__Bacteria;p__Proteobacteria;c__Alphaproteobacteria;o__Thalassobaculales;f__Thalassobaculaceae;g__;s__	d__Bacteria; p__Proteobacteria; c__Alphaproteobacteria; o__Rhodospirillales; f__Rhodospirillaceae; g__; s__	564	348	230	8	330	10	0	0	0	96.96	3.41	60
SB_biofilm_MAG_25	Maricaulis sp. SB-MAG 25	d__Bacteria;p__Proteobacteria;c__Alphaproteobacteria;o__Caulobacterales;f__Maricaulaceae;g__Maricaulis;s__	d__Bacteria; p__Proteobacteria; c__Alphaproteobacteria; o__Rhodobacterales; f__Hyphomonadaceae; g__Maricaulis; s__	26	529	308	56	471	2	0	0	0	96.62	0.65	50
SB_biofilm_MAG_26	Phycisphaerales bacterium SB-MAG 26	d__Bacteria;p__Planctomycetota;c__Phycisphaerae;o__Phycisphaerales;f__SM1A02;g__UBA1924;s__	d__Bacteria; p__Planctomycetes; c__Phycisphaerae; o__Phycisphaerales; f__; g__; s__	2921	143	88	3	135	5	0	0	0	96.59	2.48	40
SB_biofilm_MAG_27	Alphaproteobacteria bacterium SB-MAG 27	d__Bacteria;p__Proteobacteria;c__Alphaproteobacteria;o__Geminicoccales;f__;g__;s__	d__Bacteria; p__Proteobacteria; c__Alphaproteobacteria; o__Rhodospirillales; f__Geminicoccaceae;	5449	104	58	3	85	15	1	0	0	96.55	4.23	11.11
SB_biofilm_MAG_28	Deltaproteobacteria bacterium SB-MAG 28	d__Bacteria;p__Myxococcota;c__Polyangia;o__Polyangiales;f__SG8-38;g__;s__	d__Bacteria; p__Proteobacteria; c__Deltaproteobacteria; o__Myxococcales; f__; g__; s__	83	247	155	21	217	9	0	0	0	96.2	4.84	0
SB_biofilm_MAG_29	Oceanicaulis sp. SB-MAG 29	d__Bacteria;p__Proteobacteria;c__Alphaproteobacteria;o__Caulobacterales;f__Maricaulaceae;g__Oceanicaulis;s__	d__Bacteria; p__Proteobacteria; c__Alphaproteobacteria; o__Rhodobacterales; f__Hyphomonadaceae; g__Oceanicaulis; s__	26	529	308	33	475	21	0	0	0	96.17	4.09	38.1
SB_biofilm_MAG_30	BRC1 bacterium SB-MAG 30	d__Bacteria;p__BRC1;c__UBA8349;o__;f__;g__;s__	d__Bacteria; p__Candidatus Sumerlaeota; c__; o__; f__; g__; s__	2993	143	89	4	136	2	1	0	0	96.07	2.45	20
SB_biofilm_MAG_31	Gammaproteobacteria bacterium SB-MAG 31	d__Bacteria;p__Proteobacteria;c__Gammaproteobacteria;o__UBA1113;f__UBA1113;g__GCA-2707205;s__	d__Bacteria; p__Proteobacteria; c__Gammaproteobacteria; o__Legionellales; f__; g__; s__	1097	270	172	7	262	1	0	0	0	95.93	0.19	0
SB_biofilm_MAG_32	Kiloniellales bacterium SB-MAG 32	d__Bacteria;p__Proteobacteria;c__Alphaproteobacteria;o__Kiloniellales;f__;g__;s__	d__Bacteria; p__Proteobacteria; c__Alphaproteobacteria; o__Kiloniellales; f_; g_; s_	564	349	230	10	323	16	0	0	0	95.87	4.71	50
SB_biofilm_MAG_33	Blastopirellula sp. SB-MAG 33	d__Bacteria;p__Planctomycetota;c__Planctomycetes;o__Pirellulales;f__Pirellulaceae;g__Blastopirellula;s__	d__Bacteria; p__Planctomycetes; c__Planctomycetia; o__Planctomycetales; f__Planctomycetaceae; g__Blastopirellula; s__	2921	143	87	19	120	4	0	0	0	95.64	1.51	50
SB_biofilm_MAG_34	Cyanobacteria bacterium SB-MAG 34	d__Bacteria;p__Cyanobacteriota;c__Cyanobacteriia;o__Pseudophormidiales;f__Pseudophormidiaceae;g__;s__	d__Bacteria; p__Cyanobacteria; c__; o__Synechococcales; f__; g__; s__	129	472	368	19	448	5	0	0	0	95.24	1.22	20
SB_biofilm_MAG_35	Alphaproteobacteria bacterium SB-MAG 35	d__Bacteria;p__Proteobacteria;c__Alphaproteobacteria;o__Micavibrionales;f__Micavibrionaceae;g__;s__	d__Bacteria; p__Proteobacteria; c__Alphaproteobacteria; o__; f__; g__Micavibrio; s__	564	349	230	15	333	1	0	0	0	94.79	0.43	0
SB_biofilm_MAG_36	Waddliaceae bacterium SB-MAG 36	d__Bacteria;p__Verrucomicrobiota;c__Chlamydiia;o__Parachlamydiales;f__Waddliaceae;g__;s__	d__Bacteria; p__Chlamydiae; c__Chlamydiia; o__Parachlamydiales; f__Waddliaceae; g__; s__	88	230	148	10	219	1	0	0	0	94.76	0.68	0
SB_biofilm_MAG_37	Rubinisphaera sp. SB-MAG 37	d__Bacteria;p__Planctomycetota;c__Planctomycetes;o__Planctomycetales;f__Planctomycetaceae;g__Rubinisphaera;s__	d__Bacteria; p__Planctomycetes; c__Planctomycetia; o__Planctomycetales; f__Planctomycetaceae; g__Rubinisphaera; s__	2921	146	90	7	138	1	0	0	0	94.44	0.07	0
SB_biofilm_MAG_38	Planctomycetes bacterium SB-MAG 38	d__Bacteria;p__Planctomycetota;c__Planctomycetes;o__Pirellulales;f__Pirellulaceae;g__;s__	d__Bacteria; p__Planctomycetes; c__Planctomycetia; o__Planctomycetales; f__Planctomycetaceae; g__; s__	2921	143	87	6	136	1	0	0	0	94.19	0.19	0
SB_biofilm_MAG_39	Flavobacteriales bacterium SB-MAG 39	d__Bacteria;p__Bacteroidota;c__Bacteroidia;o__Flavobacteriales;f__;g__;s__	d__Bacteria; p__Bacteroidetes; c__Flavobacteriia; o__Flavobacteriales; f__; g__; s__	434	278	186	12	262	4	0	0	0	94.09	2.15	50
SB_biofilm_MAG_40	Rhodomicrobium sp. SB-MAG 40	d__Bacteria;p__Proteobacteria;c__Alphaproteobacteria;o__Rhizobiales;f__Rhodomicrobiaceae;g__Rhodomicrobium_A;s__	d__Bacteria; p__Proteobacteria; c__Alphaproteobacteria; o__Rhizobiales; f__Hyphomicrobiaceae; g__Rhodomicrobium; s__	356	413	248	22	377	14	0	0	0	93.7	3.98	57.14
SB_biofilm_MAG_41	Algiphilus sp. SB-MAG 41	d__Bacteria;p__Proteobacteria;c__Gammaproteobacteria;o__Nevskiales;f__Algiphilaceae;g__Algiphilus;s__	d__Bacteria; p__Proteobacteria; c__Gammaproteobacteria; o__Nevskiales; f__Algiphilaceae; g__Algiphilus; s__	67	481	276	36	428	17	0	0	0	93.05	4.29	64.71
SB_biofilm_MAG_42	Flavobacteriales bacterium SB-MAG 42	d__Bacteria;p__Bacteroidota;c__Bacteroidia;o__Flavobacteriales;f__;g__;s__	d__Bacteria; p__Bacteroidetes; c__Flavobacteriia; o__Flavobacteriales; f__; g__; s__	434	278	186	18	250	10	0	0	0	92.94	3.78	70
SB_biofilm_MAG_43	Deltaproteobacteria bacterium SB-MAG 43	d__Bacteria;p__Myxococcota;c__UBA796;o__UBA796;f__GCA-2862545;g__;s__	d__Bacteria; p__Proteobacteria; c__; o__; f__; g__; s__	2258	190	119	10	176	3	1	0	0	92.86	3.53	0
SB_biofilm_MAG_44	Gammaproteobacteria bacterium SB-MAG 44	d__Bacteria;p__Proteobacteria;c__Gammaproteobacteria;o__Pseudomonadales;f__Pseudohongiellaceae;g__UBA9145;s__	d__Bacteria; p__Proteobacteria; c__Deltaproteobacteria; o__; f__; g__; s__	356	451	270	38	396	16	1	0	0	92.75	4.2	15.79
SB_biofilm_MAG_45	Cytophagales bacterium SB-MAG 45	d__Bacteria;p__Bacteroidota;c__Bacteroidia;o__Cytophagales;f__Cyclobacteriaceae;g__;s__*	d__Bacteria; p__Bacteroidetes; c__Cytophagia; o__Cytophagales; f__; g__; s__	47	454	336	38	406	10	0	0	0	92.69	2.78	80
SB_biofilm_MAG_46	Phaeodactylibacter sp. SB-MAG 46	d__Bacteria;p__Bacteroidota;c__Bacteroidia;o__Chitinophagales;f__Saprospiraceae;g__Phaeodactylibacter;s__	d__Bacteria; p__Bacteroidetes; c__Saprospiria; o__Saprospirales; f__Haliscomenobacteraceae; g__Phaeodactylibacter; s__	364	298	198	17	275	5	1	0	0	92.17	2.27	12.5
SB_biofilm_MAG_47	Ruegeria sp. SB-MAG 47	d__Bacteria;p__Proteobacteria;c__Alphaproteobacteria;o__Rhodobacterales;f__Rhodobacteraceae;g__Ruegeria_A;s__	d__Bacteria; p__Proteobacteria; c__Alphaproteobacteria; o__Rhodobacterales; f__Rhodobacteraceae; g__Ruegeria; s__	32	625	283	60	538	27	0	0	0	91.98	5.31	81.48
SB_biofilm_MAG_48	Alphaproteobacteria bacterium SB-MAG 48	d__Bacteria;p__Myxococcota;c__UBA796;o__UBA796;f__GCA-2862545;g__;s__	d__Bacteria; p__Proteobacteria; c__Deltaproteobacteria; o__; f__; g__; s__	83	247	155	16	221	10	0	0	0	91.77	4.26	0
SB_biofilm_MAG_49	Phycisphaerales bacterium SB-MAG 49	d__Bacteria;p__Planctomycetota;c__Phycisphaerae;o__Phycisphaerales;f__SM1A02;g__;s__	d__Bacteria; p__Planctomycetes; c__Phycisphaerae; o__Phycisphaerales; f__; g__; s__	2921	143	88	28	114	1	0	0	0	91.46	1.14	100
SB_biofilm_MAG_50	Kordiimonadaceae bacterium SB-MAG 50	d__Bacteria;p__Proteobacteria;c__Alphaproteobacteria;o__Sphingomonadales;f__Kordiimonadaceae;g__;s__	d__Bacteria; p__Proteobacteria; c__Alphaproteobacteria; o__Kordiimonadales; f__Kordiimonadaceae; g__; s__	564	349	230	39	296	14	0	0	0	91.27	4.13	0
SB_biofilm_MAG_51	Alphaproteobacteria bacterium SB-MAG 51	d__Bacteria;p__Proteobacteria;c__Alphaproteobacteria;o__Micavibrionales;f__Micavibrionaceae;g__;s__	d__Bacteria; p__Proteobacteria; c__Alphaproteobacteria; o__; f__; g__Micavibrio; s__	564	349	230	60	282	7	0	0	0	91.25	2.17	28.57
SB_biofilm_MAG_52	Puniceicoccaceae bacterium SB-MAG 52	d__Bacteria;p__Verrucomicrobiota;c__Verrucomicrobiae;o__Opitutales;f__Puniceicoccaceae;g__;s__	d__Bacteria; p__Verrucomicrobia; c__Opitutae; o__Puniceicoccales; f__Puniceicoccaceae; g__; s__	88	230	148	25	202	3	0	0	0	90.39	1.69	66.67
SB_biofilm_MAG_53	Planctomycetes bacterium SB-MAG 53	d__Bacteria;p__Planctomycetota;c__UBA1135;o__UBA1135;f__GCA-002686595;g__GCA-2862085;s__	d__Bacteria; p__Planctomycetes; c__; o__; f__; g__; s__	2921	152	93	11	140	1	0	0	0	90.32	1.08	0
SB_biofilm_MAG_54	Rubidibacter sp. SB-MAG 54	d__Bacteria;p__Cyanobacteriota;c__Cyanobacteriia;o__Cyanobacteriales;f__Rubidibacteraceae;g__Rubidibacter;s__	d__Bacteria; p__Cyanobacteria; c__; o__Chroococcales; f__Aphanothecaceae; g__Rubidibacter; s__	82	578	449	52	523	2	1	0	0	90.24	0.59	20
SB_biofilm_MAG_55	Aureispira sp. SB-MAG 55	d__Bacteria;p__Bacteroidota;c__Bacteroidia;o__Chitinophagales;f__Saprospiraceae;g__Aureispira;s__	d__Bacteria; p__Bacteroidetes; c__Saprospiria; o__Saprospirales; f__Saprospiraceae; g__Aureispira; s__	364	302	202	27	269	6	0	0	0	90.02	2.24	33.33
SB_biofilm_MAG_56	Cyclobacteriaceae bacterium SB-MAG 56	d__Bacteria;p__Bacteroidota;c__Bacteroidia;o__Cytophagales;f__Cyclobacteriaceae;g__;s__	d__Bacteria; p__Bacteroidetes; c__Cytophagia; o__Cytophagales; f__Cyclobacteriaceae; g__; s__	47	454	336	44	393	17	0	0	0	89.68	3.05	11.76
SB_biofilm_MAG_57	Phaeomarinobacter sp. SB-MAG 57	d__Bacteria;p__Proteobacteria;c__Alphaproteobacteria;o__Parvibaculales;f__Phaeomarinobacteraceae;g__Phaeomarinobacter;s__	d__Bacteria; p__Proteobacteria; c__Alphaproteobacteria; o__Rhizobiales; f__Rhodobiaceae; g__Candidatus Phaeomarinobacter;	564	349	230	63	285	1	0	0	0	89.07	0.14	0
SB_biofilm_MAG_58	Rhodobacteraceae bacterium SB-MAG 58	d__Bacteria;p__Proteobacteria;c__Alphaproteobacteria;o__Rhodobacterales;f__Rhodobacteraceae;g__;s__	d__Bacteria; p__Proteobacteria; c__Alphaproteobacteria; o__Rhodobacterales; f__Rhodobacteraceae; g__; s__	67	617	330	67	498	50	2	0	0	88.38	8.61	51.79
SB_biofilm_MAG_59	Deltaproteobacteria bacterium SB-MAG 59	d__Bacteria;p__Myxococcota;c__UBA796;o__UBA796;f__GCA-2862545;g__;s__	d__Bacteria; p__Proteobacteria; c__Deltaproteobacteria; o__; f__; g__; s__	2258	190	119	58	126	6	0	0	0	87.99	3.53	0
SB_biofilm_MAG_60	Blastopirellula sp. SB-MAG 60	d__Bacteria;p__Planctomycetota;c__Planctomycetes;o__Pirellulales;f__Pirellulaceae;g__Blastopirellula;s__	d__Bacteria; p__Planctomycetes; c__Planctomycetia; o__Planctomycetales; f__Planctomycetaceae; g__Blastopirellula; s__	2921	143	87	38	98	7	0	0	0	87.96	5.24	42.86
SB_biofilm_MAG_61	Methylacidiphilales bacterium SB-MAG 61	d__Bacteria;p__Verrucomicrobiota;c__Verrucomicrobiae;o__Methylacidiphilales;f__UBA1321;g__;s__	d__Bacteria; p__Verrucomicrobia; c__Methylacidiphilae; o__Methylacidiphilales; f__Methylacidiphilaceae; g__; s__	88	230	148	25	200	4	1	0	0	87.75	3.41	14.29
SB_biofilm_MAG_62	Saprospiraceae bacterium SB-MAG 62	d__Bacteria;p__Bacteroidota;c__Bacteroidia;o__Chitinophagales;f__Saprospiraceae;g__;s__	d__Bacteria; p__Bacteroidetes; c__Saprospiria; o__Saprospirales; f__Saprospiraceae; g__; s__	364	298	198	46	240	12	0	0	0	87.54	2.39	41.67
SB_biofilm_MAG_63	Alphaproteobacteria bacterium SB-MAG 63	d__Bacteria;p__Proteobacteria;c__Alphaproteobacteria;o__MC1;f__;g__;s__	d__Bacteria; p__Proteobacteria; c__Alphaproteobacteria; o__; f_; g_; s_	564	349	230	59	283	7	0	0	0	82.92	2.41	71.43
SB_biofilm_MAG_64	Ruegeria sp. SB-MAG 64	d__Bacteria;p__Proteobacteria;c__Alphaproteobacteria;o__Rhodobacterales;f__Rhodobacteraceae;g__Ruegeria_A;s__	d__Bacteria; p__Proteobacteria; c__Alphaproteobacteria; o__Rhodobacterales; f__Rhodobacteraceae; g__Ruegeria; s__	32	625	283	121	484	20	0	0	0	82.86	4.27	75
SB_biofilm_MAG_65	Saccharospirillum sp. SB-MAG 65	d__Bacteria;p__Proteobacteria;c__Gammaproteobacteria;o__Pseudomonadales;f__Saccharospirillaceae;g__Saccharospirillum;s__	d__Bacteria; p__Proteobacteria; c__Gammaproteobacteria; o__Oceanospirillales; f__Saccharospirillaceae; g__Saccharospirillum; s__	5449	104	58	50	53	1	0	0	0	81.03	0.86	0
SB_biofilm_MAG_66	Phycisphaeraceae bacterium SB-MAG 66	d__Bacteria;p__Planctomycetota;c__Phycisphaerae;o__Phycisphaerales;f__Phycisphaeraceae;g__;s__	d__Bacteria; p__Planctomycetes; c__Phycisphaerae; o__Phycisphaerales; f__Phycisphaeraceae; g__; s__	2921	143	88	23	116	4	0	0	0	80.61	1.65	25
SB_biofilm_MAG_67	Alphaproteobacteria bacterium SB-MAG 67	d__Bacteria;p__Proteobacteria;c__Alphaproteobacteria;o__Kiloniellales;f__Fodinicurvataceae;g__;s__	d__Bacteria; p__Proteobacteria; c__Alphaproteobacteria; o__Rhodospirillales; f__; g__; s__	564	349	230	101	242	6	0	0	0	79.96	2.61	16.67
SB_biofilm_MAG_68	Marinobacter sp. SB-MAG 68	d__Bacteria;p__Proteobacteria;c__Gammaproteobacteria;o__Pseudomonadales;f__Hahellaceae;g__Marinobacter;s__	d__Bacteria; p__Proteobacteria; c__Gammaproteobacteria; o__Alteromonadales; f__Alteromonadaceae; g__Marinobacter; s__	5449	104	58	52	49	3	0	0	0	77.93	3.45	100
SB_biofilm_MAG_69	Fulvivirga sp. SB-MAG 69	d__Bacteria;p__Bacteroidota;c__Bacteroidia;o__Cytophagales;f__Cyclobacteriaceae;g__Fulvivirga;s__	d__Bacteria; p__Bacteroidetes; c__Cytophagia; o__Cytophagales; f__Flammeovirgaceae; g__Fulvivirga; s__	47	454	336	126	302	25	1	0	0	77.56	6.43	42.86
SB_biofilm_MAG_70	Alphaproteobacteria bacterium SB-MAG 70	d__Bacteria;p__Proteobacteria;c__Alphaproteobacteria;o__UBA998;f__;g__;s__	d__Bacteria; p__Candidatus Nomurabacteria; c__; o__; f__; g__; s__	2993	147	91	54	93	0	0	0	0	75.64	0	0
SB_biofilm_MAG_71	Hydrogenedentes bacterium SB-MAG 71	d__Bacteria;p__Hydrogenedentota;c__Hydrogenedentia;o__Hydrogenedentiales;f__;g__;s__	d__Bacteria; p__Candidatus Hydrogenedentes; c__; o__; f__; g__; s__	2993	143	89	38	105	0	0	0	0	72.03	0	0
SB_biofilm_MAG_72	Marinobacter sp. SB-MAG 72	d__Bacteria;p__Proteobacteria;c__Gammaproteobacteria;o__Pseudomonadales;f__Hahellaceae;g__Marinobacter;s__	d__Bacteria; p__Proteobacteria; c__Gammaproteobacteria; o__Alteromonadales; f__Alteromonadaceae; g__Marinobacter; s__	5449	104	58	56	44	4	0	0	0	71.9	6.03	100
SB_biofilm_MAG_73	Anaerolineae bacterium SB-MAG 73	d__Bacteria;p__Chloroflexota;c__Anaerolineae;o__SBR1031;f__A4b;g__GCA-2699585;s__	d__Bacteria; p__Chloroflexi; c__Anaerolineae; o__Anaerolineales; f__Anaerolineaceae; g__; s__	924	163	110	49	112	2	0	0	0	71.84	1.01	100
SB_biofilm_MAG_74	Ruegeria sp. SB-MAG 74	d__Bacteria;p__Proteobacteria;c__Alphaproteobacteria;o__Rhodobacterales;f__Rhodobacteraceae;g__Ruegeria_A;s__	d__Bacteria; p__Proteobacteria; c__Alphaproteobacteria; o__Rhodobacterales; f__Rhodobacteraceae; g__Ruegeria; s__	5449	104	58	57	46	1	0	0	0	67.74	1.72	0
SB_biofilm_MAG_75	Parvularculaceae bacterium SB-MAG 75	d__Bacteria;p__Proteobacteria;c__Alphaproteobacteria;o__Caulobacterales;f__Parvularculaceae;g__UBA4496;s__GCA_001657385.1	d__Bacteria; p__Proteobacteria; c__Alphaproteobacteria; o__Parvularculales; f__Parvularculaceae; g__Parvularcula; s__	468	388	250	135	250	3	0	0	0	67.05	1	33.33
SB_biofilm_MAG_76	Phycisphaeraceae bacterium SB-MAG 76	d__Bacteria;p__Planctomycetota;c__Phycisphaerae;o__Phycisphaerales;f__Phycisphaeraceae;g__;s__	d__Bacteria; p__Planctomycetes; c__Phycisphaerae; o__Phycisphaerales; f__Phycisphaeraceae; g__; s__	2921	143	88	55	79	8	1	0	0	65.55	9.55	63.64
SB_biofilm_MAG_77	Labrenzia sp. SB-MAG 77	d__Bacteria;p__Proteobacteria;c__Alphaproteobacteria;o__Rhizobiales;f__Stappiaceae;g__Labrenzia;s__	d__Bacteria; p__Proteobacteria; c__Alphaproteobacteria; o__Rhodobacterales; f__Rhodobacteraceae; g__Labrenzia; s__	5449	104	58	56	46	2	0	0	0	65.33	3.45	0
SB_biofilm_MAG_78	Puniceicoccaceae bacterium SB-MAG 78	d__Bacteria;p__Verrucomicrobiota;c__Verrucomicrobiae;o__Opitutales;f__Puniceicoccaceae;g__;s__	d__Bacteria; p__Verrucomicrobia; c__Opitutae; o__Puniceicoccales; f__Puniceicoccaceae; g__; s__	88	230	148	80	145	5	0	0	0	64.66	2.11	0
SB_biofilm_MAG_79	Alphaproteobacteria bacterium SB-MAG 79	d__Bacteria;p__Proteobacteria;c__Alphaproteobacteria;o__UBA7985;f__;g__;s__	d__Bacteria; p__Proteobacteria; c__Alphaproteobacteria; o__Rhodospirillales; f__; g__; s__	564	349	230	126	221	2	0	0	0	64.15	0.87	0
SB_biofilm_MAG_80	Alphaproteobacteria bacterium SB-MAG 80	d__Bacteria;p__Proteobacteria;c__Alphaproteobacteria;o__Micavibrionales;f__Micavibrionaceae;g__;s__	d__Bacteria; p__Proteobacteria; c__Alphaproteobacteria; o__; f__; g__Micavibrio; s__	564	349	230	176	154	19	0	0	0	56.55	5.7	73.68
SB_biofilm_MAG_81	Cyclobacteriaceae bacterium SB-MAG 81	d__Bacteria;p__Bacteroidota;c__Bacteroidia;o__Cytophagales;f__Cyclobacteriaceae;g__Ekhidna;s__	d__Bacteria; p__Bacteroidetes; c__Cytophagia; o__Cytophagales; f__Reichenbachiellaceae; g__Ekhidna; s__	47	454	336	210	239	5	0	0	0	53.92	1.04	0
SB_biofilm_MAG_82	Phycisphaerales bacterium SB-MAG 82	d__Bacteria;p__Planctomycetota;c__Phycisphaerae;o__Phycisphaerales;f__SM1A02;g__;s__	d__Bacteria; p__Planctomycetes; c__Phycisphaerae; o__Phycisphaerales; f__; g__; s__	5449	103	57	67	36	0	0	0	0	51.75	0	0
SB_biofilm_MAG_83	Cyclobacteriaceae bacterium SB-MAG 83	d__Bacteria;p__Bacteroidota;c__Bacteroidia;o__Cytophagales;f__Cyclobacteriaceae;g__;s__	d__Bacteria; p__Bacteroidetes; c__Cytophagia; o__Cytophagales; f__Cyclobacteriaceae; g__; s__	47	454	336	208	243	3	0	0	0	51.13	0.74	33.33
SB_biofilm_MAG_84	Bacteroidia bacterium SB-MAG 84	d__Bacteria;p__Bacteroidota;c__Bacteroidia;o__;f__;g__;s__		433	274	183	153	119	2	0	0	0	50.26	0.55	0
		* annotated by GTDB-Tk v0.1.6
