# Supplementary material for: Metagenomic, (bio)chemical, and microscopic analyses reveal the potential for the cycling of sulfated EPS in Shark Bay pustular mats
Source: ISME Commun. 2022 May 19;2:43. doi: 10.1038/s43705-022-00128-1 (PMC9723792; doi:10.1038/s43705-022-00128-1)
Supplement: Supplementary file 3 — Supplemental Table 2 [file 43705_2022_128_MOESM3_ESM.xlsx]

## Sheet: Sheet1
Locality	Official GTDBTk2 classification	JGI IMG Organism Name	Figure MAG Identification	Link to gene Neighborhood	Ordered list of genes in each gene neighorhood (according to IMG product name) (hypothetical proteins not included)
Shark Bay, Australia	d__Bacteria;p__Cyanobacteriota;c__Cyanobacteriia;o__Pseudophormidiales;f__Pseudophormidiaceae;g__;s__	Cyanobacteria bacterium SB-MAG 34	Pseudophormidaceae	2806860348 (https://img.jgi.doe.gov/cgi-bin/mer/main.cgi?section=GeneDetail&page=geneDetail&gene_oid=2806860348)	glycosyltransferase involved in cell wall biosynthesis
					heparinase II/III-like protein
					GDP-mannose 6-dehydrogenase
					glycosyltransferase involved in cell wall biosynthesis
					sulfotransferase family protein
					transferase family hexapeptide repeat protein
					polysaccharide export outer membrane protein
					uncharacterized protein involved in exopolysaccharide biosynthesis
					type I phosphodiesterase/nucleotide pyrophosphatase
					calcineurin-like phosphoesterase family protein
					succinoglycan biosynthesis protein ExoO
					sulfotransferase family protein
					O-antigen/teichoic acid export membrane protein
					glycosyl transferase family 2
					O-antigen ligase
					sulfotransferase family protein
Shark Bay, Australia					polysaccharide lyase-like protein
	d__Bacteria;p__Cyanobacteriota;c__Cyanobacteriia;o__Phormidesmiales;f__Phormidesmiaceae;g__PCC-6406;s__	Cyanobacteria bacterium SB-MAG 10	Phormidesmiaceae	2806799002 (https://img.jgi.doe.gov/cgi-bin/mer/main.cgi?section=GeneDetail&page=geneDetail&gene_oid=2806799002)	glucose/sorbosone dehydrogenase
					ABC-type bacteriocin/lantibiotic exporter with double-glycine peptidase domain
					sulfotransferase family protein
					sulfotransferase family protein
					sulfotransferase family protein
					glycosyl transferase family 2
					glycosyltransferase involved in cell wall biosynthesis
					sulfotransferase domain-containing protein
					sulfotransferase family protein
					glycosyltransferase involved in cell wall biosynthesis
					glycosyltransferase involved in cell wall biosynthesis
					fucose 4-O-acetylase-like acetyltransferase
					glycosyltransferase involved in cell wall biosynthesis
